# Supplementary material for: Functional Rescue of CFTR-Dependent Transport in a Pancreatic Ductal Epithelial Cell Model: The Impact of Pharmacological Modulation and Inflammation
Source: Int J Mol Sci. 2026 May 28;27(11):4868. doi: 10.3390/ijms27114868 (PMC13256138; doi:10.3390/ijms27114868)
Supplement: Supplementary file 1 [file ijms-27-04868-s001.zip]

Archive with 1 entries (1 files):
- ijms-4317658-supplementary.pdf
